# Supplementary material for: Lip and Oral Cavity Cancer Incidence and Mortality Rates Associated with Smoking and Chewing Tobacco Use and the Human Development Index in 172 Countries Worldwide: An Ecological Study 2019–2020
Source: Healthcare (Basel). 2023 Apr 7;11(8):1063. doi: 10.3390/healthcare11081063 (PMC10137392; doi:10.3390/healthcare11081063)
Supplement: Supplementary file 1 [file healthcare-11-01063-s001.zip]

Archive with 2 entries (2 files):
- Table Suppl 1. Lip and oral cavity cancer Incidence.pdf
- Table Suppl 2. Lip and oral cavity cancer mortality.pdf
